# Supplementary material for: Experimental Evidence of Caffeic Acid’s Neuroprotective Activity in Alzheimer’s Disease: In Vitro, In Vivo, and Delivery-Based Insights
Source: Medicina (Kaunas). 2025 Aug 8;61(8):1428. doi: 10.3390/medicina61081428 (PMC12388763; doi:10.3390/medicina61081428)
Supplement: Supplementary file 1 [file medicina-61-01428-s001.zip]

Archive with 1 entries (1 files):
- medicina-3764114-supplementary.pdf
